# Supplementary material for: Small females prefer small males: size assortative mating in Aedes aegypti mosquitoes
Source: Parasit Vectors. 2018 Aug 2;11:445. doi: 10.1186/s13071-018-3028-9 (PMC6090812; doi:10.1186/s13071-018-3028-9)
Supplement: Supplementary file 1 — Data S1. Raw wing length and hatch rate data presented in Figs. 1 and 2. (XLSX 31 kb) [file 13071_2018_3028_MOESM1_ESM.xlsx]

## Sheet: wing length
Experiment	Sex	Size class	Infection	Wing length
1	Female	Large	Uninfected	3.00733
1	Female	Large	Uninfected	3.09903
1	Female	Large	Uninfected	3.1805
1	Female	Large	Uninfected	3.09505
1	Female	Large	Uninfected	3.04609
1	Female	Large	Uninfected	3.02618
1	Female	Large	Uninfected	3.15812
1	Female	Large	Uninfected	3.01791
1	Female	Large	Uninfected	3.17938
1	Female	Large	Uninfected	3.05959
1	Female	Large	Uninfected	3.06861
1	Female	Large	Uninfected	3.22292
1	Female	Large	Uninfected	3.13143
1	Female	Large	Uninfected	3.04489
1	Female	Large	Uninfected	3.06019
1	Female	Large	Uninfected	2.93097
1	Female	Large	Uninfected	3.02364
1	Female	Large	Uninfected	2.83596
1	Female	Large	Uninfected	3.20377
1	Female	Large	Uninfected	3.169
1	Female	Small	Uninfected	2.58246
1	Female	Small	Uninfected	2.50875
1	Female	Small	Uninfected	2.64348
1	Female	Small	Uninfected	2.64076
1	Female	Small	Uninfected	2.54132
1	Female	Small	Uninfected	2.48359
1	Female	Small	Uninfected	2.59298
1	Female	Small	Uninfected	2.66902
1	Female	Small	Uninfected	2.5848
1	Female	Small	Uninfected	2.65051
1	Female	Small	Uninfected	2.58379
1	Female	Small	Uninfected	2.56267
1	Female	Small	Uninfected	2.44765
1	Female	Small	Uninfected	2.58216
1	Female	Small	Uninfected	2.44623
1	Female	Small	Uninfected	2.68319
1	Female	Small	Uninfected	2.6178
1	Female	Small	Uninfected	2.57712
1	Female	Small	Uninfected	2.5751
1	Female	Small	Uninfected	2.74485
1	Male	Large	Uninfected	2.29588
1	Male	Large	Uninfected	2.48771
1	Male	Large	Uninfected	2.26664
1	Male	Large	Uninfected	2.34873
1	Male	Large	Uninfected	2.30212
1	Male	Large	Uninfected	2.3673
1	Male	Large	Uninfected	2.31791
1	Male	Large	Uninfected	2.37839
1	Male	Large	Uninfected	2.32596
1	Male	Large	Uninfected	2.40711
1	Male	Large	Uninfected	2.39737
1	Male	Large	Uninfected	2.22655
1	Male	Large	Uninfected	2.31152
1	Male	Large	Uninfected	2.41969
1	Male	Large	Uninfected	2.31111
1	Male	Large	Uninfected	2.41486
1	Male	Large	Uninfected	2.27295
1	Male	Large	Uninfected	2.42678
1	Male	Large	Uninfected	2.43147
1	Male	Large	Uninfected	2.34403
1	Male	Large	wMel	2.29425
1	Male	Large	wMel	2.3467
1	Male	Large	wMel	2.23017
1	Male	Large	wMel	2.35385
1	Male	Large	wMel	2.35908
1	Male	Large	wMel	2.34823
1	Male	Large	wMel	2.39697
1	Male	Large	wMel	2.29589
1	Male	Large	wMel	2.32802
1	Male	Large	wMel	2.37174
1	Male	Large	wMel	2.25899
1	Male	Large	wMel	2.22177
1	Male	Large	wMel	2.24593
1	Male	Large	wMel	2.31555
1	Male	Large	wMel	2.26544
1	Male	Large	wMel	2.28526
1	Male	Large	wMel	2.32227
1	Male	Large	wMel	2.4014
1	Male	Large	wMel	2.34668
1	Male	Large	wMel	2.26367
1	Male	Small	Uninfected	2.12117
1	Male	Small	Uninfected	2.04033
1	Male	Small	Uninfected	2.01882
1	Male	Small	Uninfected	2.11423
1	Male	Small	Uninfected	2.03431
1	Male	Small	Uninfected	2.0536
1	Male	Small	Uninfected	2.11998
1	Male	Small	Uninfected	2.02169
1	Male	Small	Uninfected	2.01318
1	Male	Small	Uninfected	2.08874
1	Male	Small	Uninfected	2.10342
1	Male	Small	Uninfected	2.05997
1	Male	Small	Uninfected	2.10292
1	Male	Small	Uninfected	2.12992
1	Male	Small	Uninfected	2.14172
1	Male	Small	Uninfected	2.15639
1	Male	Small	Uninfected	2.06676
1	Male	Small	Uninfected	2.06883
1	Male	Small	Uninfected	1.93117
1	Male	Small	Uninfected	2.04111
1	Male	Small	wMel	1.99693
1	Male	Small	wMel	1.96918
1	Male	Small	wMel	2.08479
1	Male	Small	wMel	1.9659
1	Male	Small	wMel	2.02583
1	Male	Small	wMel	1.94783
1	Male	Small	wMel	2.06846
1	Male	Small	wMel	1.95458
1	Male	Small	wMel	1.96495
1	Male	Small	wMel	2.0555
1	Male	Small	wMel	2.04257
1	Male	Small	wMel	2.04973
1	Male	Small	wMel	1.92255
1	Male	Small	wMel	2.02851
1	Male	Small	wMel	1.98764
1	Male	Small	wMel	2.02807
1	Male	Small	wMel	1.95114
1	Male	Small	wMel	2.06387
1	Male	Small	wMel	2.14897
1	Male	Small	wMel	2.05898
2	Female	Small	Uninfected	2.28986
2	Female	Small	Uninfected	2.48117
2	Female	Small	Uninfected	2.52227
2	Female	Small	Uninfected	2.31635
2	Female	Small	Uninfected	2.37284
2	Female	Small	Uninfected	2.64576
2	Female	Small	Uninfected	2.58148
2	Female	Small	Uninfected	2.42476
2	Female	Small	Uninfected	2.53318
2	Female	Small	Uninfected	2.65179
2	Female	Small	Uninfected	2.55388
2	Female	Small	Uninfected	2.75372
2	Female	Small	Uninfected	2.57224
2	Female	Small	Uninfected	2.67312
2	Female	Small	Uninfected	2.66372
2	Female	Small	Uninfected	2.53796
2	Female	Small	Uninfected	2.37074
2	Female	Small	Uninfected	2.26136
2	Female	Small	Uninfected	2.85152
2	Male	Large	Uninfected	2.39603
2	Male	Large	Uninfected	2.36215
2	Male	Large	Uninfected	2.34163
2	Male	Large	Uninfected	2.41012
2	Male	Large	Uninfected	2.40347
2	Male	Large	Uninfected	2.32133
2	Male	Large	Uninfected	2.47994
2	Male	Large	Uninfected	2.50272
2	Male	Large	Uninfected	2.49121
2	Male	Large	Uninfected	2.2477
2	Male	Large	Uninfected	2.4094
2	Male	Large	Uninfected	2.44863
2	Male	Large	Uninfected	2.39722
2	Male	Large	Uninfected	2.3548
2	Male	Large	Uninfected	2.48204
2	Male	Large	Uninfected	2.49946
2	Male	Large	Uninfected	2.38653
2	Male	Large	Uninfected	2.53951
2	Male	Large	Uninfected	2.33876
2	Male	Large	Uninfected	2.39302
2	Male	Small	Uninfected	2.08456
2	Male	Small	Uninfected	2.11021
2	Male	Small	Uninfected	2.09227
2	Male	Small	Uninfected	2.09186
2	Male	Small	Uninfected	2.12606
2	Male	Small	Uninfected	2.0494
2	Male	Small	Uninfected	1.94763
2	Male	Small	Uninfected	2.09129
2	Male	Small	Uninfected	2.11789
2	Male	Small	Uninfected	2.09399
2	Male	Small	Uninfected	2.03986
2	Male	Small	Uninfected	2.03934
2	Male	Small	Uninfected	1.97565
2	Male	Small	Uninfected	1.93871
2	Male	Small	Uninfected	2.16932
2	Male	Small	Uninfected	2.10401
2	Male	Small	Uninfected	1.76182
2	Male	Small	Uninfected	2.12997
2	Male	Small	Uninfected	2.2911
2	Male	Small	wMel	2.18508
2	Male	Small	wMel	2.20672
2	Male	Small	wMel	2.06025
2	Male	Small	wMel	2.13004
2	Male	Small	wMel	2.12723
2	Male	Small	wMel	1.96854
2	Male	Small	wMel	2.06717
2	Male	Small	wMel	2.03622
2	Male	Small	wMel	2.09241
2	Male	Small	wMel	2.17882
2	Male	Small	wMel	2.23486
2	Male	Small	wMel	2.0516
2	Male	Small	wMel	2.10881
2	Male	Small	wMel	2.08432
2	Male	Small	wMel	2.0389
2	Male	Small	wMel	2.02047
2	Male	Small	wMel	1.95775
2	Male	Small	wMel	2.07792
2	Male	Small	wMel	2.14638
2	Male	Small	wMel	2.03214
2	Male	Large	wMel	2.42285
2	Male	Large	wMel	2.30966
2	Male	Large	wMel	2.45716
2	Male	Large	wMel	2.44146
2	Male	Large	wMel	2.48723
2	Male	Large	wMel	2.3696
2	Male	Large	wMel	2.38033
2	Male	Large	wMel	2.24727
2	Male	Large	wMel	2.36371
2	Male	Large	wMel	2.29609
2	Male	Large	wMel	2.43312
2	Male	Large	wMel	2.46066
2	Male	Large	wMel	2.22875
2	Male	Large	wMel	2.39989
2	Male	Large	wMel	2.32367
2	Male	Large	wMel	2.32058
2	Male	Large	wMel	2.28811
2	Male	Large	wMel	2.3766
2	Male	Large	wMel	2.2578
2	Male	Large	wMel	2.41748
3	Female	Small	Uninfected	2.54592
3	Female	Small	Uninfected	2.61819
3	Female	Small	Uninfected	2.54683
3	Female	Small	Uninfected	2.74007
3	Female	Small	Uninfected	2.44214
3	Female	Small	Uninfected	2.56992
3	Female	Small	Uninfected	2.77166
3	Female	Small	Uninfected	2.61709
3	Female	Small	Uninfected	2.55197
3	Female	Small	Uninfected	2.45548
3	Female	Small	Uninfected	2.63099
3	Female	Small	Uninfected	2.84881
3	Female	Small	Uninfected	2.82753
3	Female	Small	Uninfected	2.43648
3	Female	Small	Uninfected	2.78758
3	Female	Small	Uninfected	2.57747
3	Female	Small	Uninfected	2.53274
3	Female	Small	Uninfected	2.4785
3	Female	Small	Uninfected	2.80801
3	Female	Small	Uninfected	2.4497
3	Female	Small	Uninfected	2.67675
3	Male	Large	Uninfected	2.53493
3	Male	Large	Uninfected	2.49581
3	Male	Large	Uninfected	2.52545
3	Male	Large	Uninfected	2.38037
3	Male	Large	Uninfected	2.47736
3	Male	Large	Uninfected	2.48323
3	Male	Large	Uninfected	2.43057
3	Male	Large	Uninfected	2.46115
3	Male	Large	Uninfected	2.46822
3	Male	Large	Uninfected	2.42044
3	Male	Large	Uninfected	2.42272
3	Male	Large	Uninfected	2.46597
3	Male	Large	Uninfected	2.35782
3	Male	Large	Uninfected	2.44807
3	Male	Large	Uninfected	2.42714
3	Male	Large	Uninfected	2.34052
3	Male	Large	Uninfected	2.55911
3	Male	Large	Uninfected	2.48931
3	Male	Large	wMel	2.41536
3	Male	Large	wMel	2.45385
3	Male	Large	wMel	2.41368
3	Male	Large	wMel	2.36115
3	Male	Large	wMel	2.45703
3	Male	Large	wMel	2.3752
3	Male	Large	wMel	2.39655
3	Male	Large	wMel	2.37547
3	Male	Large	wMel	2.43494
3	Male	Large	wMel	2.42425
3	Male	Large	wMel	2.40859
3	Male	Large	wMel	2.50944
3	Male	Large	wMel	2.38101
3	Male	Large	wMel	2.34632
3	Male	Large	wMel	2.52944
3	Male	Large	wMel	2.45329
3	Male	Large	wMel	2.43582
3	Male	Large	wMel	2.51616
3	Male	Large	wMel	2.39705
3	Male	Large	wMel	2.48364
3	Male	Large	wMel	2.435
3	Male	Small	Uninfected	2.16518
3	Male	Small	Uninfected	2.09781
3	Male	Small	Uninfected	2.14727
3	Male	Small	Uninfected	2.22764
3	Male	Small	Uninfected	2.17406
3	Male	Small	Uninfected	2.10318
3	Male	Small	Uninfected	2.01415
3	Male	Small	Uninfected	2.21187
3	Male	Small	Uninfected	2.24026
3	Male	Small	Uninfected	2.19447
3	Male	Small	Uninfected	2.1694
3	Male	Small	Uninfected	2.15283
3	Male	Small	Uninfected	2.09134
3	Male	Small	Uninfected	2.16672
3	Male	Small	Uninfected	2.12507
3	Male	Small	Uninfected	2.16584
3	Male	Small	Uninfected	2.23
3	Male	Small	Uninfected	2.21047
3	Male	Small	Uninfected	2.166
3	Male	Small	Uninfected	2.23831
3	Male	Small	Uninfected	2.17075
3	Male	Small	Uninfected	2.23034
3	Male	Small	wMel	2.16702
3	Male	Small	wMel	2.13592
3	Male	Small	wMel	2.0146
3	Male	Small	wMel	2.15613
3	Male	Small	wMel	2.22341
3	Male	Small	wMel	2.19048
3	Male	Small	wMel	2.05821
3	Male	Small	wMel	2.08884
3	Male	Small	wMel	2.07833
3	Male	Small	wMel	2.16023
3	Male	Small	wMel	2.09839
3	Male	Small	wMel	2.08857
3	Male	Small	wMel	2.01662
3	Male	Small	wMel	2.12008
3	Male	Small	wMel	1.92854
3	Male	Small	wMel	2.07199
3	Male	Small	wMel	2.0012
3	Male	Small	wMel	1.92484
3	Male	Small	wMel	2.09156
3	Male	Small	wMel	2.19934
3	Male	Small	wMel	2.14752
3	Male	Small	wMel	2.01557
4	Female	Large	Uninfected	3.19466
4	Female	Large	Uninfected	3.06701
4	Female	Large	Uninfected	3.15926
4	Female	Large	Uninfected	3.10125
4	Female	Large	Uninfected	3.16008
4	Female	Large	Uninfected	3.16563
4	Female	Large	Uninfected	3.20999
4	Female	Large	Uninfected	3.13378
4	Female	Large	Uninfected	3.30401
4	Female	Large	Uninfected	3.15095
4	Female	Large	Uninfected	3.25659
4	Female	Large	Uninfected	3.004
4	Female	Large	Uninfected	3.13917
4	Female	Large	Uninfected	3.21983
4	Female	Large	Uninfected	3.02713
4	Female	Large	Uninfected	3.16473
4	Female	Large	Uninfected	2.99943
4	Female	Large	Uninfected	3.14864
4	Female	Large	Uninfected	3.21532
4	Female	Large	Uninfected	3.10431
4	Male	Large	wMel	2.31099
4	Male	Large	wMel	2.26275
4	Male	Large	wMel	2.25316
4	Male	Large	wMel	2.38467
4	Male	Large	wMel	2.23624
4	Male	Large	wMel	2.40449
4	Male	Large	wMel	2.39181
4	Male	Large	wMel	2.24932
4	Male	Large	wMel	2.30548
4	Male	Large	wMel	2.32994
4	Male	Large	wMel	2.27732
4	Male	Large	wMel	2.43392
4	Male	Large	wMel	2.29792
4	Male	Large	wMel	2.35603
4	Male	Large	wMel	2.35038
4	Male	Large	wMel	2.27919
4	Male	Large	wMel	2.30364
4	Male	Large	wMel	2.33759
4	Male	Large	wMel	2.25316
4	Male	Large	wMel	2.42907
4	Male	Large	Uninfected	2.33421
4	Male	Large	Uninfected	2.45545
4	Male	Large	Uninfected	2.28396
4	Male	Large	Uninfected	2.39019
4	Male	Large	Uninfected	2.31951
4	Male	Large	Uninfected	2.40602
4	Male	Large	Uninfected	2.30332
4	Male	Large	Uninfected	2.44152
4	Male	Large	Uninfected	2.31742
4	Male	Large	Uninfected	2.40267
4	Male	Large	Uninfected	2.31013
4	Male	Large	Uninfected	2.38287
4	Male	Large	Uninfected	2.29205
4	Male	Large	Uninfected	2.30876
4	Male	Large	Uninfected	2.45527
4	Male	Large	Uninfected	2.23885
4	Male	Large	Uninfected	2.33291
4	Male	Large	Uninfected	2.41966
4	Male	Large	Uninfected	2.31692
4	Male	Large	Uninfected	2.30561
4	Male	Small	wMel	2.08728
4	Male	Small	wMel	2.1223
4	Male	Small	wMel	2.08668
4	Male	Small	wMel	2.11768
4	Male	Small	wMel	2.16788
4	Male	Small	wMel	2.09574
4	Male	Small	wMel	1.9131
4	Male	Small	wMel	1.92677
4	Male	Small	wMel	2.09995
4	Male	Small	wMel	2.01643
4	Male	Small	wMel	2.09042
4	Male	Small	wMel	2.00013
4	Male	Small	wMel	2.07979
4	Male	Small	wMel	2.1081
4	Male	Small	wMel	2.03051
4	Male	Small	wMel	1.93272
4	Male	Small	wMel	2.08875
4	Male	Small	wMel	2.1955
4	Male	Small	wMel	2.01565
4	Male	Small	wMel	2.03898
4	Male	Small	Uninfected	2.03845
4	Male	Small	Uninfected	2.10375
4	Male	Small	Uninfected	2.05142
4	Male	Small	Uninfected	2.053
4	Male	Small	Uninfected	2.10826
4	Male	Small	Uninfected	2.07067
4	Male	Small	Uninfected	2.08139
4	Male	Small	Uninfected	2.02993
4	Male	Small	Uninfected	2.06834
4	Male	Small	Uninfected	2.05877
4	Male	Small	Uninfected	1.9927
4	Male	Small	Uninfected	2.03483
4	Male	Small	Uninfected	2.05535
4	Male	Small	Uninfected	1.99285
4	Male	Small	Uninfected	2.14506
4	Male	Small	Uninfected	1.95832
4	Male	Small	Uninfected	1.97941
4	Male	Small	Uninfected	2.03847
4	Male	Small	Uninfected	1.96968
4	Male	Small	Uninfected	1.97114

## Sheet: egg hatch rates
Cross	Female size class	w+ male size class	w- male size class	Experiment	Replicate	Total eggs	Total larvae	Hatch rate (%)
1	Large	Large	Large	1	1	4091	1181	28.8682
1	Large	Large	Large	1	2	4063	1907	46.9358
1	Large	Large	Large	1	3	3178	862	27.124
1	Large	Large	Large	1	4	3140	809	25.7643
1	Large	Large	Large	1	5	2713	1525	56.2108
1	Large	Large	Large	4	1	3773	1670	44.2619
1	Large	Large	Large	4	2	4310	1356	31.4617
1	Large	Large	Large	4	3	3753	1307	34.8255
1	Large	Large	Large	4	4	4247	1701	40.0518
1	Large	Large	Large	4	5	4029	1614	40.0596
2	Large	Small	Small	1	1	3442	1475	42.853
2	Large	Small	Small	1	2	3252	1297	39.8831
2	Large	Small	Small	1	3	3771	1782	47.2554
2	Large	Small	Small	1	4	3362	1245	37.0315
2	Large	Small	Small	1	5	3100	1667	53.7742
2	Large	Small	Small	4	1	3416	752	22.0141
2	Large	Small	Small	4	2	3713	1293	34.8236
2	Large	Small	Small	4	3	3746	1480	39.5088
2	Large	Small	Small	4	4	3992	1587	39.7545
2	Large	Small	Small	4	5	2584	1332	51.548
3	Large	Large	Small	1	1	2922	1178	40.3149
3	Large	Large	Small	1	2	3380	1259	37.2485
3	Large	Large	Small	1	3	2913	740	25.4034
3	Large	Large	Small	1	4	3867	2863	74.0367
3	Large	Large	Small	1	5	3021	924	30.5859
3	Large	Large	Small	4	1	3033	1243	40.9825
3	Large	Large	Small	4	2	3789	1456	38.427
3	Large	Large	Small	4	3	3547	1344	37.8912
3	Large	Large	Small	4	4	3302	998	30.2241
3	Large	Large	Small	4	5	3594	1402	39.0095
4	Large	Small	Large	1	1	2837	1125	39.6546
4	Large	Small	Large	1	2	3908	1185	30.3224
4	Large	Small	Large	1	3	3157	1564	49.5407
4	Large	Small	Large	1	4	3240	1325	40.8951
4	Large	Small	Large	1	5	2898	1337	46.1353
4	Large	Small	Large	4	1	4366	1747	40.0137
4	Large	Small	Large	4	2	4074	1592	39.0771
4	Large	Small	Large	4	3	3526	1166	33.0686
4	Large	Small	Large	4	4	3728	1447	38.8144
4	Large	Small	Large	4	5	4034	1235	30.6148
5	Small	Large	Large	1	1	1364	742	54.3988
5	Small	Large	Large	1	2	1026	531	51.7544
5	Small	Large	Large	1	3	965	346	35.8549
5	Small	Large	Large	1	4	1092	454	41.5751
5	Small	Large	Large	1	5	828	344	41.5459
5	Small	Large	Large	2	1	1619	357	22.0506
5	Small	Large	Large	2	2	1143	505	44.182
5	Small	Large	Large	2	3	666	180	27.027
5	Small	Large	Large	2	4	1159	768	66.264
5	Small	Large	Large	2	5	1118	333	29.7853
5	Small	Large	Large	2	6	908	248	27.3128
5	Small	Large	Large	3	1	1386	328	23.6652
5	Small	Large	Large	3	2	1480	276	18.6486
5	Small	Large	Large	3	3	1269	450	35.461
5	Small	Large	Large	3	4	832	275	33.0529
6	Small	Small	Small	1	1	1278	705	55.1643
6	Small	Small	Small	1	2	961	511	53.1738
6	Small	Small	Small	1	3	1126	468	41.5631
6	Small	Small	Small	1	4	1129	505	44.7298
6	Small	Small	Small	1	5	1191	578	48.5306
6	Small	Small	Small	2	1	980	387	39.4898
6	Small	Small	Small	2	2	1572	420	26.7176
6	Small	Small	Small	2	3	1169	272	23.2678
6	Small	Small	Small	2	4	869	150	17.2612
6	Small	Small	Small	2	5	1113	291	26.1456
6	Small	Small	Small	3	1	1314	344	26.1796
6	Small	Small	Small	3	2	1238	347	28.0291
6	Small	Small	Small	3	3	1063	206	19.3791
6	Small	Small	Small	3	4	1315	213	16.1977
6	Small	Small	Small	3	5	1173	427	36.4024
7	Small	Large	Small	1	1	1109	423	38.1425
7	Small	Large	Small	1	2	1269	844	66.5091
7	Small	Large	Small	1	3	1187	627	52.8222
7	Small	Large	Small	1	4	1126	565	50.1776
7	Small	Large	Small	1	5	855	456	53.3333
7	Small	Large	Small	2	1	1111	667	60.036
7	Small	Large	Small	2	2	1107	540	48.7805
7	Small	Large	Small	2	3	1231	772	62.7132
7	Small	Large	Small	2	4	1273	713	56.0094
7	Small	Large	Small	2	5	1119	475	42.4486
7	Small	Large	Small	3	1	1437	575	40.0139
7	Small	Large	Small	3	2	1333	343	25.7314
7	Small	Large	Small	3	3	1329	450	33.86
7	Small	Large	Small	3	4	1345	421	31.3011
7	Small	Large	Small	3	5	1378	438	31.7852
8	Small	Small	Large	1	1	831	201	24.1877
8	Small	Small	Large	1	2	893	213	23.8522
8	Small	Small	Large	1	3	1717	689	40.1281
8	Small	Small	Large	1	4	1167	545	46.7009
8	Small	Small	Large	1	5	1043	393	37.6798
8	Small	Small	Large	2	1	1291	161	12.471
8	Small	Small	Large	2	2	1288	358	27.795
8	Small	Small	Large	2	3	1214	238	19.6046
8	Small	Small	Large	2	4	1223	524	42.8455
8	Small	Small	Large	2	5	1299	625	48.1139
8	Small	Small	Large	3	1	1053	177	16.8091
8	Small	Small	Large	3	2	1263	265	20.9818
8	Small	Small	Large	3	3	1260	199	15.7937
8	Small	Small	Large	3	4	1010	304	30.099
8	Small	Small	Large	3	5	1437	423	29.4363
